# Supplementary material for: Genomic analysis of Salmonella enterica from cattle, beef and humans in the Greater Tamale Metropolis of Ghana
Source: PLoS One. 2025 Jun 18;20(6):e0325048. doi: 10.1371/journal.pone.0325048 (PMC12176171; doi:10.1371/journal.pone.0325048)
Supplement: S1 Table — (CSV) [file pone.0325048.s002.csv]

filename	read_count	total_read_length	# contigs (>= 0 bp)	# contigs (>= 1000 bp)	# contigs (>= 5000 bp)	# contigs (>= 10000 bp)	# contigs (>= 25000 bp)	# contigs (>= 50000 bp)	Total length (>= 0 bp)	Total length (>= 1000 bp)	Total length (>= 5000 bp)	Total length (>= 10000 bp)	Total length (>= 25000 bp)	Total length (>= 50000 bp)	# contigs	Largest contig	Total length	GC (%)	N50	N90	auN	L50	L90	# N's per 100 kbp	coverage
GH-CKS-103B_S4	672791	101591441	26	23	18	17	17	16	4842130	4839873	4826282	4820797	4820797	4788384	26	1450293	4842130	52.11	412329	161204	681118.8	3	11	10.2	20.980733891902943
GH-CKS-105B_S5	228336	34478736	214	69	30	24	24	20	4755694	4662611	4592284	4553450	4553450	4411514	214	687772	4755694	51.9	300230	56879	323047.9	6	18	34.95	7.249990433
GH-CKS-106B_S6	412880	62344880	43	35	26	25	24	19	4768276	4762768	4746448	4740963	4728456	4541614	43	685391	4768276	52.03	384898	92835	375373.2	5	16	2.31	13.074931065231961
GH-CKS-114B_S43	357953	54050903	148	140	121	102	62	32	4646474	4641775	4594700	4448975	3770957	2678948	148	151011	4646474	52.19	60158	17875	65801.5	26	82	4.28	11.63267092423201
GH-CKS-115B_S7	276407	41737457	29	27	23	22	18	16	4819767	4818366	4810662	4805177	4751760	4699025	29	770208	4819767	52.11	384330	142726	427197.6	5	13	4.56	8.659642053236183
GH-CKS-11B_S17	676097	102090647	26	18	15	14	14	11	4746187	4741216	4733196	4727711	4727711	4623059	26	1384074	4746187	52.2	562292	143397	716813.9	3	8	4.15	21.510034686791734
GH-CKS-124B_S12	190235	28725485	231	222	182	137	58	20	4709742	4703354	4584726	4240837	2943978	1629011	231	146052	4709742	52.06	32985	10124	47632.3	38	137	11.66	6.0991631813377465
GH-CKS-13B_S3	1349057	203707607	24	16	14	13	12	9	4825018	4819595	4815968	4810483	4798947	4713725	24	2152844	4825018	52.12	768719	202094	1213942.8	2	6	2.05	42.21903565955609
GH-CKS-18B_S24	817853	123495803	38	35	31	29	27	22	4577755	4575771	4566089	4555541	4514952	4351958	38	737860	4577755	52.18	334326	67301	343247.3	5	19	2.18	26.977372751490634
GH-CKS-20B_S41	409509	61835859	43	29	25	24	24	17	4498314	4489482	4480917	4475432	4475432	4253439	43	707197	4498314	52.26	396681	77821	397474.9	5	15	9.03	13.746452337475775
GH-CKS-21B_S16	695136	104965536	51	40	33	32	28	20	4700708	4693602	4680294	4674809	4614736	4310543	51	693834	4700708	52.11	291408	58164	337763.8	5	19	5.57	22.329729053580866
GH-CKS-23B_S10	826581	124813731	54	35	24	22	21	18	4722535	4710438	4680595	4666459	4644205	4528680	54	645117	4722535	52.24	393783	109567	350162.7	5	15	6.14	26.42939247671007
GH-CKS-27B_S9	492048	74299248	33	24	20	18	17	15	4745936	4740164	4735193	4723472	4713327	4634508	33	1161710	4745936	52.12	454385	93395	547160	4	11	2.32	15.655341327822372
GH-CKS-28B_S27	379906	57365806	176	162	125	107	60	30	4743443	4734002	4615612	4477766	3684191	2647507	176	240095	4743443	52.18	59987	15352	75167.9	25	91	4.2	12.093706196111137
GH-CKS-2B_S2	986848	149014048	35	25	20	19	18	16	4611246	4603641	4594050	4588565	4567427	4503956	35	925671	4611246	52.17	455199	95582	490647.4	4	12	17	32.315354244817996
GH-CKS-3B_S15	473944	71565544	36	26	21	20	19	16	4852365	4844893	4836197	4830712	4819282	4722153	36	766858	4852365	51.91	388800	147203	419556.6	5	12	8.86	14.74859042961525
GH-CKS-47B_S8	898605	135689355	50	36	26	25	25	21	4722336	4712642	4692059	4686574	4686574	4544767	50	483361	4722336	52.26	229635	90667	276725.9	7	17	12.62	28.733524044032446
GH-CKS-4B_S14	216075	32627325	304	278	206	150	60	19	4837704	4819136	4600279	4196180	2739171	1426126	304	220049	4837704	51.88	27561	7951	42971	48	168	3.72	6.744382252
GH-CKS-67B_S4	520329	78569679	114	101	90	76	54	28	4719196	4711073	4685953	4584439	4253653	3244218	114	481830	4719196	52.08	85646	26196	139880.3	15	54	6.31	16.648954398164435
GH-CKS-74B_S4	756212	114188012	45	34	28	27	25	18	4733133	4725832	4713846	4708361	4668556	4414820	45	946979	4733133	52.1	350777	75746	395735	5	16	0.42	24.125248963001884
GH-CKS-78B_S5	314338	47465038	84	73	64	56	45	33	4833391	4825843	4807975	4744444	4557853	4107477	84	331547	4833391	52.04	137758	36703	147910.7	12	39	9.21	9.820235524086506
GH-CKS-83B_S6	551744	83313344	25	18	16	15	14	10	4823831	4818892	4812862	4807377	4796040	4663627	25	1305415	4823831	52.11	769947	155279	750977.9	3	7	2.45	17.271198762974905
GH-CKS-84B_S10	191053	28849003	171	166	126	98	58	27	4689265	4685118	4558110	4347831	3682384	2506840	171	229369	4689265	52.06	54635	13875	74942.2	24	88	17.89	6.152137488497664
GH-CKS-88B_S13	712892	107646692	45	31	22	21	20	17	4937327	4928161	4907900	4902415	4891527	4786356	45	807673	4937327	51.99	416112	92944	428597.5	5	13	6	21.80262559072956
GH-CKS-92B_S24	2259051	341116701	24	23	15	14	14	11	4523510	4522520	4506325	4500840	4500840	4395845	24	767304	4523510	52.29	501046	226038	520300.2	4	8	6.52	75.40973734997823
GH-CKS-BC-100_S8	361040	54517040	118	109	92	76	58	29	4849656	4843733	4801635	4683624	4351686	3258311	118	321410	4849656	52.07	80785	23367	114255.1	18	59	10.52	11.241424134000432
GH-CKS-BC56_S33	240455	36308705	279	247	172	125	58	20	4702870	4681063	4465794	4118582	3050682	1752797	279	195727	4702870	52.23	35174	8785	51235.1	35	138	2.76	7.720541924399356
GH-CKS-BC-60_S22	220115	33237365	80	76	68	60	46	29	4703860	4700442	4680430	4628054	4430119	3831165	80	375163	4703860	52.23	134578	31509	147164.2	12	39	13.69	7.065976665972202
GH-CKS-BC61_S28	247065	37306815	242	222	167	117	57	21	4627737	4613885	4462175	4091136	3077306	1894247	242	162124	4627737	52.15	35217	8983	56039.5	32	125	7.3	8.061567673357409
GH-CKS-BC64_S6	247846	37424746	93	80	67	57	44	25	4578025	4568737	4526906	4461677	4239045	3607501	93	676792	4578025	52.25	130663	26352	236268.1	8	40	3.49	8.174867109725264
GH-CKS-BC-68_S23	477939	72168789	22	18	16	15	15	11	4587576	4584831	4579340	4573855	4573855	4440469	22	1355518	4587576	52.25	587242	100111	708976.8	3	8	2.62	15.731355513238364
GH-CKS-BC-69_S19	848863	128178313	57	43	31	28	26	18	4818880	4809814	4778777	4759499	4717950	4433501	57	600683	4818880	52.22	393504	74188	353472.7	5	17	6.16	26.599191720897803
GH-CKS-BC-70_S20	613834	92688934	51	38	28	25	22	17	4717408	4709316	4684049	4664628	4615404	4417041	51	769051	4717408	52.24	393783	90668	379258.3	5	15	6.21	19.64827591762256
GH-CKS-BC71_S36	1240423	187303873	71	21	15	13	12	10	4618168	4589379	4578464	4567835	4542930	4483851	71	1356110	4618168	52.24	708847	100111	764178.7	3	7	4.31	40.558046610690646
GH-CKS-BC-72_S21	270134	40790234	40	32	31	28	25	19	4586743	4581822	4580417	4562105	4512715	4288408	40	708700	4586743	52.26	395271	62199	355008.5	5	17	0.87	8.893071619665632
GH-CKS-BC-73_S16	2859047	431716097	20	17	14	12	11	10	4606607	4604667	4600750	4590121	4565216	4527216	20	1403311	4606607	52.22	708947	390813	798111.6	3	6	2.15	93.71671970280947
GH-CKS-BC74_S37	611410	92322910	34	27	22	21	19	15	4848784	4844259	4832210	4826725	4799273	4655609	34	759895	4848784	52.08	430304	106808	479988.2	4	12	2.04	19.040425393253237
GH-CKS-BC-77_S17	570016	86072416	32	25	22	21	20	17	4852898	4847331	4839378	4833893	4819365	4707473	32	783160	4852898	52.08	329918	106808	412202.3	5	14	4.12	17.736292005313114
GH-CKS-BC79B_S12	437835	66113085	235	229	181	146	75	22	4839400	4834987	4683057	4429942	3241411	1428022	235	110880	4839400	52.06	34443	11477	38136.2	48	139	0.41	13.661421870479812
GH-CKS-BC-79_S18	267137	40337687	77	70	47	40	37	27	4676050	4670993	4608156	4559748	4502640	4157477	77	516497	4676050	52.12	149102	44551	213427.4	9	29	17.75	8.626444755723313
GH-CKS-BC-80_S23	4287766	647452666	34	21	20	19	19	15	4688691	4679945	4675295	4669810	4669810	4532657	34	722376	4688691	52.12	412557	92398	447465.4	4	12	8.42	138.0881499761874
GH-CKS-BC81_S38	788720	119096720	31	21	19	18	17	15	4879919	4872743	4867441	4861956	4846831	4782664	31	803965	4879919	52.08	430976	109553	517830.2	4	11	4.06	24.405470664574555
GH-CKS-BC84_S1	838641	126634791	40	30	26	25	22	17	4848731	4841656	4830301	4824816	4767786	4578924	40	760157	4848731	52.08	430135	94769	451417.7	4	14	6.15	26.117099711244034
GH-CKS-BC-85_S15	851294	128545394	27	17	14	13	13	12	4855743	4848338	4841844	4836359	4836359	4798765	27	1155353	4855743	52.09	760737	157381	654904.2	3	8	6.1	26.47285780981407
GH-CKS-BC87_S8	235485	35558235	110	94	85	72	55	27	4577859	4567542	4540404	4443709	4136722	3124535	110	335308	4577859	52.24	81651	25832	118726.7	16	55	9.94	7.767437791334333
GH-CKS-BC-90_S11	394173	59520123	35	30	24	23	23	17	4578672	4575564	4560986	4555501	4555501	4343157	35	545070	4578672	52.25	366460	88021	336746.2	5	15	2.38	12.999429310507502
GH-CKS-BC-92_S11	730209	110261559	22	17	15	13	13	11	4615599	4612047	4605140	4594592	4594592	4535613	22	1700990	4615599	52.05	730420	124725	893418.2	2	8	4.31	23.888894810836035
GH-CKS-BC-93_S12	1872744	282784344	24	17	14	13	13	12	4854443	4849473	4842634	4837149	4837149	4799553	24	1281614	4854443	52.09	759763	142839	706075.3	3	8	4.02	58.25268604451633
GH-CKS-BC98_S2	561555	84794805	32	27	24	22	22	18	4612903	4609778	4601130	4590582	4590582	4458217	32	730326	4612903	52.05	420929	90408	384157.8	5	15	0	18.382091494228256
GH-CKS-CH-12_S7	410980	62057980	39	29	24	23	22	19	4850736	4843772	4830306	4824821	4810293	4711585	39	773171	4850736	52.08	356278	94972	367059.1	5	15	9.57	12.79351834443268
GH-CKS-CH-13_S9	362892	54796692	54	50	44	42	34	26	4628834	4626322	4611037	4598420	4454177	4167860	54	489455	4628834	52.16	169580	58700	212786.1	8	26	5.4	11.838119923937649
GH-CKS-CH-24_S10	676338	102127038	27	22	19	18	18	16	4850265	4846255	4839095	4833610	4833610	4769661	27	783308	4850265	52.08	432360	109553	496804.2	4	12	8.23	21.05597075623703
GH-CSK-100B_S25	335873	50716823	51	41	36	34	30	20	4741952	4735926	4723626	4711176	4641511	4272110	51	405248	4741952	52.2	267037	51139	246569.8	7	20	5.04	10.695347190355363
GH-CSK-37B_S1	1292137	195112687	25	19	16	14	14	11	4580694	4576798	4568778	4557281	4557281	4451708	25	1022339	4580694	52.18	655017	220968	592588.4	3	8	4.37	42.59456907621421
GH-CSK-65B_S27	789744	119251344	45	34	26	25	24	20	4655780	4648274	4630783	4625298	4608859	4467052	45	678884	4655780	52.26	229535	90668	299295.9	7	17	4.49	25.613612327042944
GH-CSK-71B_S28	836839	126362689	32	20	16	14	13	10	4839927	4831892	4824886	4810711	4799133	4678807	32	1180417	4839927	52.05	796920	264931	698491.1	3	7	10.19	26.108387378569965
GH-CSK-87B_S29	662888	100096088	39	32	25	23	23	19	4715187	4710918	4697874	4686342	4686342	4537454	39	942173	4715187	52.1	385098	87264	403372.9	5	15	2.12	21.228445022434954
GH-CSK-BC62_S3	780349	117832699	62	44	26	24	22	18	4717046	4705142	4665667	4653797	4618926	4477879	62	644821	4717046	52.24	393783	106741	344404.1	5	16	8.37	24.980188660445542
GH-CSK-BC65_S2	1098193	165827143	51	33	23	20	19	16	4722808	4710684	4684810	4667613	4645361	4529836	51	644822	4722808	52.25	393683	133045	386400.3	5	13	6.25	35.11198062677966
GH-CSK-BC67_S4	662852	100090652	63	43	33	29	26	18	4816761	4803322	4781177	4759320	4700832	4419896	63	600717	4816761	52.22	293390	77140	327041.7	6	17	10.4	20.779659194217857
GH-CSK-BC78_S5	1026771	155042421	58	40	29	26	23	17	4817986	4806016	4779133	4761936	4703885	4486208	58	644822	4817986	52.22	393783	90668	346676.3	5	16	10.27	32.17992352
GH-CSK-BC88_S7	333388	50341588	47	31	29	28	26	22	4580293	4569759	4560853	4555368	4520523	4397455	47	722596	4580293	52.25	223345	76111	311299.2	6	19	2.14	10.99090997017003
