# Supplementary material for: Genomic analysis of Salmonella enterica from cattle, beef and humans in the Greater Tamale Metropolis of Ghana
Source: PLoS One. 2025 Jun 18;20(6):e0325048. doi: 10.1371/journal.pone.0325048 (PMC12176171; doi:10.1371/journal.pone.0325048)
Supplement: S3 Table — (CSV) [file pone.0325048.s004.csv]

id	ST	initial ST	serotype	SUBMISSION_ISOLATE_ID	lab.species	Country	Country alpha-2 Code	Town/Local Govt/State	ISO 3166-2 subdivision code	Location	Sentinel Site Code	Latitude	Longitude	Collection date	Year	Month	Day	Outbreak isolate	Clinical significance	Host	Specimen type	Invasive	Patient type	Ward (Inpatients Only)	Room (Inpatients Only)	Origin	HAI Type	Patient Date of Birth	Patient age	Patient gender	Clinical Diagnosis	Submitted as	BETA-LACTAM	CHLORAMPHENICOL	FOSFOMYCIN	QUINOLONE	TETRACYCLINE	blaTEM-1	catA	fosA7	qnrD1	tet(A)	IncFII(S)	IncFIB(AP001918)	IncFII	IncI2(Delta)	IncFII(SARC14)	Col3M	IncI1-I(Gamma)
GH-CKS-103B_S4	6829	6829	Pisa	103_B	Salmonella	Ghana	GH	Tamale		Tamale		9.4075	-0.853333	2015-07-07T23:00:00.000Z						Meat (Raw Beef)													no	no	no	no	no	no	no	no	no	no	no	no	no	no	no	no	no
GH-CKS-105B_S5	306	306	Bredeney	105_B	Salmonella	Ghana	GH	Tamale		Tamale		9.4075	-0.853333	2015-07-07T23:00:00.000Z						Meat (Raw Beef)													no	no	no	yes	no	no	no	no	yes	no	no	no	no	no	no	yes	yes
GH-CKS-106B_S6	308	308	Poona	106_B	Salmonella	Ghana	GH	Tamale		Tamale		9.4075	-0.853333	2015-07-07T23:00:00.000Z						Meat (Raw Beef)													no	no	no	no	no	no	no	no	no	no	no	no	no	no	no	no	no
GH-CKS-114B_S43	10435	411*	Chester	114_B	Salmonella	Ghana	GH	Tamale		Tamale		9.4075	-0.853333	2015-07-07T23:00:00.000Z						Meat (Raw Beef)													no	no	no	no	no	no	no	no	no	no	no	no	no	no	no	no	no
GH-CKS-115B_S7	10436	Novel*	Llandoff	115_B	Salmonella	Ghana	GH	Tamale		Tamale		9.4075	-0.853333	2015-07-07T23:00:00.000Z						Meat (Raw Beef)													no	no	no	no	no	no	no	no	no	no	no	no	no	no	no	no	no
GH-CKS-11B_S17	8515	8515	Odozi	11_B	Salmonella	Ghana	GH	Tamale		Tamale		9.4075	-0.853333	2015-07-07T23:00:00.000Z						Meat (Raw Beef)													no	no	no	no	no	no	no	no	no	no	no	no	no	no	no	no	no
GH-CKS-124B_S12	308	308	Poona	124_B	Salmonella	Ghana	GH	Tamale		Tamale		9.4075	-0.853333	2015-07-07T23:00:00.000Z						Meat (Raw Beef)													yes	no	no	no	yes	yes	no	no	no	yes	no	yes	yes	yes	no	no	no
GH-CKS-13B_S3	10436	Novel*	Llandoff	13_B	Salmonella	Ghana	GH	Tamale		Tamale		9.4075	-0.853333	2015-07-07T23:00:00.000Z						Meat (Raw Beef)													no	no	no	no	no	no	no	no	no	no	no	no	no	no	no	no	no
GH-CKS-18B_S24	411	411	Chester	18_B	Salmonella	Ghana	GH	Tamale		Tamale		9.4075	-0.853333	2015-07-07T23:00:00.000Z						Meat (Raw Beef)													no	no	no	no	no	no	no	no	no	no	no	no	no	no	no	no	no
GH-CKS-20B_S41	10437	Novel	Poano	20_B	Salmonella	Ghana	GH	Tamale		Tamale		9.4075	-0.853333	2015-07-07T23:00:00.000Z						Meat (Raw Beef)													no	no	no	no	no	no	no	no	no	no	no	no	no	no	no	no	no
GH-CKS-21B_S16	8631	8631	Vinohrady	21_B	Salmonella	Ghana	GH	Tamale		Tamale		9.4075	-0.853333	2015-07-07T23:00:00.000Z						Meat (Raw Beef)													no	no	no	no	no	no	no	no	no	no	no	no	no	no	no	no	no
GH-CKS-23B_S10	2609	2609	Poona	23_B	Salmonella	Ghana	GH	Tamale		Tamale		9.4075	-0.853333	2015-07-07T23:00:00.000Z						Meat (Raw Beef)													no	no	no	no	no	no	no	no	no	no	no	no	no	no	no	no	no
GH-CKS-27B_S9	10438	Novel	Yoruba	27_B	Salmonella	Ghana	GH	Tamale		Tamale		9.4075	-0.853333	2015-07-07T23:00:00.000Z						Meat (Raw Beef)													no	no	no	no	no	no	no	no	no	no	no	no	no	no	no	no	no
GH-CKS-28B_S27	8515	Novel*	Odozi	28_B	Salmonella	Ghana	GH	Tamale		Tamale		9.4075	-0.853333	2015-07-07T23:00:00.000Z						Meat (Raw Beef)													no	no	no	no	no	no	no	no	no	no	no	no	no	no	no	no	no
GH-CKS-2B_S2	7643	7643	Scarborough	2_B	Salmonella	Ghana	GH	Tamale		Tamale		9.4075	-0.853333	2015-07-07T23:00:00.000Z						Meat (Raw Beef)													no	no	yes	no	no	no	no	yes	no	no	no	no	no	no	no	no	no
GH-CKS-3B_S15	10463	Novel*	I 1,3,19:z:-	3_B	Salmonella	Ghana	GH	Tamale		Tamale		9.4075	-0.853333	2015-07-07T23:00:00.000Z						Meat (Raw Beef)													no	no	no	no	no	no	no	no	no	no	no	no	no	no	no	no	no
GH-CKS-47B_S8	2609	2609	Poona	47_B	Salmonella	Ghana	GH	Tamale		Tamale		9.4075	-0.853333	2015-07-07T23:00:00.000Z						Meat (Raw Beef)													no	no	no	no	no	no	no	no	no	no	no	no	no	no	yes	no	no
GH-CKS-4B_S14	10463	Novel*	I 1,3,19:z:-	4_B	Salmonella	Ghana	GH	Tamale		Tamale		9.4075	-0.853333	2015-07-07T23:00:00.000Z						Meat (Raw Beef)													no	no	no	no	no	no	no	no	no	no	no	no	no	no	no	no	no
GH-CKS-67B_S4	10462	Novel*	I 28:g,t:-	67_B	Salmonella	Ghana	GH	Tamale		Tamale		9.4075	-0.853333	2015-07-07T23:00:00.000Z						Meat (Raw Beef)													no	no	no	no	no	no	no	no	no	no	yes	no	no	no	no	no	no
GH-CKS-74B_S4	321	321	Muenster	74_B	Salmonella	Ghana	GH	Tamale		Tamale		9.4075	-0.853333	2015-07-07T23:00:00.000Z						Meat (Raw Beef)													no	no	no	no	no	no	no	no	no	no	yes	no	no	no	no	no	no
GH-CKS-78B_S5	10440	Novel*	Muenster	78_B	Salmonella	Ghana	GH	Tamale		Tamale		9.4075	-0.853333	2015-07-07T23:00:00.000Z						Meat (Raw Beef)													no	no	no	no	no	no	no	no	no	no	no	no	no	no	no	no	no
GH-CKS-83B_S6	10436	Novel*	Llandoff	83_B	Salmonella	Ghana	GH	Tamale		Tamale		9.4075	-0.853333	2015-07-07T23:00:00.000Z						Meat (Raw Beef)													no	no	no	no	no	no	no	no	no	no	no	no	no	no	no	no	no
GH-CKS-84B_S10	10462	Novel*	I 28:g,t:-	84_B	Salmonella	Ghana	GH	Tamale		Tamale		9.4075	-0.853333	2015-07-07T23:00:00.000Z						Meat (Raw Beef)													no	no	no	no	no	no	no	no	no	no	no	no	no	no	no	no	no
GH-CKS-88B_S13	10461	Novel*	I 4:y:-	88_B	Salmonella	Ghana	GH	Tamale		Tamale		9.4075	-0.853333	2015-07-07T23:00:00.000Z						Meat (Raw Beef)													no	yes	no	no	no	no	yes	no	no	no	no	no	no	no	no	no	no
GH-CKS-92B_S24	2152	2152	Gaminara	92_B	Salmonella	Ghana	GH	Tamale		Tamale		9.4075	-0.853333	2015-07-07T23:00:00.000Z						Meat (Raw Beef)													no	no	no	no	no	no	no	no	no	no	no	no	no	no	no	no	no
GH-CKS-BC-100_S8	10441	Novel*	Montevideo	BC_100	Salmonella	Ghana	GH	Tamale		Sheshegu-Tamale		9.4075	-0.853333	2019-02-03T23:00:00.000Z						Animal (Blood of Slaughtered Cattle)													no	no	no	no	no	no	no	no	no	no	no	no	no	no	no	no	no
GH-CKS-BC-60_S22	2609	Novel*	Poona	BC_60	Salmonella	Ghana	GH	Tamale		Sheshegu-Tamale		9.4075	-0.853333	2019-02-03T23:00:00.000Z						Animal (Blood of Slaughtered Cattle)													no	no	no	no	no	no	no	no	no	no	no	no	no	no	no	no	no
GH-CKS-BC-68_S23	516	516	Give	BC_68	Salmonella	Ghana	GH	Tamale		Sheshegu-Tamale		9.4075	-0.853333	2019-02-03T23:00:00.000Z						Animal (Blood of Slaughtered Cattle)													no	no	no	no	no	no	no	no	no	no	no	no	no	no	no	no	no
GH-CKS-BC-69_S19	2609	2609	Poona	BC_69	Salmonella	Ghana	GH	Tamale		Sheshegu-Tamale		9.4075	-0.853333	2019-02-03T23:00:00.000Z						Animal (Blood of Slaughtered Cattle)													no	no	no	no	no	no	no	no	no	no	yes	no	no	no	no	no	no
GH-CKS-BC-70_S20	2609	2609	Poona	BC_70	Salmonella	Ghana	GH	Tamale		Sheshegu-Tamale		9.4075	-0.853333	2019-02-03T23:00:00.000Z						Animal (Blood of Slaughtered Cattle)													no	no	no	no	no	no	no	no	no	no	no	no	no	no	no	no	no
GH-CKS-BC-72_S21	516	516	Give	BC_72	Salmonella	Ghana	GH	Tamale		Sheshegu-Tamale		9.4075	-0.853333	2019-02-03T23:00:00.000Z						Animal (Blood of Slaughtered Cattle)													no	no	no	no	no	no	no	no	no	no	no	no	no	no	no	no	no
GH-CKS-BC-73_S16	516	516	Give	BC_73	Salmonella	Ghana	GH	Tamale		Sheshegu-Tamale		9.4075	-0.853333	2019-02-03T23:00:00.000Z						Animal (Blood of Slaughtered Cattle)													no	no	no	no	no	no	no	no	no	no	no	no	no	no	no	no	no
GH-CKS-BC-77_S17	10441	Novel*	Montevideo	77_B	Salmonella	Ghana	GH	Tamale		Tamale		9.4075	-0.853333	2015-07-07T23:00:00.000Z						Meat (Raw Beef)													no	no	no	no	no	no	no	no	no	no	no	no	no	no	no	no	no
GH-CKS-BC-79_S18	10439	Novel	Poano	BC_79	Salmonella	Ghana	GH	Tamale		Sheshegu-Tamale		9.4075	-0.853333	2019-02-03T23:00:00.000Z						Animal (Blood of Slaughtered Cattle)													no	no	no	no	no	no	no	no	no	no	no	no	no	no	no	no	no
GH-CKS-BC-80_S23	10439	Novel	Poano	BC_80	Salmonella	Ghana	GH	Tamale		Sheshegu-Tamale		9.4075	-0.853333	2019-02-03T23:00:00.000Z						Animal (Blood of Slaughtered Cattle)													no	no	no	no	no	no	no	no	no	no	no	no	no	no	no	no	no
GH-CKS-BC-85_S15	10441	Novel*	Montevideo	BC_85	Salmonella	Ghana	GH	Tamale		Sheshegu-Tamale		9.4075	-0.853333	2019-02-03T23:00:00.000Z						Animal (Blood of Slaughtered Cattle)													no	no	no	no	no	no	no	no	no	no	no	no	no	no	no	no	no
GH-CKS-BC-90_S11	10439	Novel	Poano	BC_90	Salmonella	Ghana	GH	Tamale		Sheshegu-Tamale		9.4075	-0.853333	2019-02-03T23:00:00.000Z						Animal (Blood of Slaughtered Cattle)													no	no	no	no	no	no	no	no	no	no	no	no	no	no	no	no	no
GH-CKS-BC-92_S11	411	411	Chester	BC_92	Salmonella	Ghana	GH	Tamale		Sheshegu-Tamale		9.4075	-0.853333	2019-02-03T23:00:00.000Z						Animal (Blood of Slaughtered Cattle)													no	no	no	no	no	no	no	no	no	no	no	no	no	no	no	no	no
GH-CKS-BC-93_S12	10441	Novel*	Montevideo	BC_93	Salmonella	Ghana	GH	Tamale		Sheshegu-Tamale		9.4075	-0.853333	2019-02-03T23:00:00.000Z						Animal (Blood of Slaughtered Cattle)													no	no	no	no	no	no	no	no	no	no	no	no	no	no	no	no	no
GH-CKS-BC56_S33	10442	2609*	Poona	BC_56	Salmonella	Ghana	GH	Tamale		Sheshegu-Tamale		9.4075	-0.853333	2019-02-03T23:00:00.000Z						Animal (Blood of Slaughtered Cattle)													no	no	no	no	no	no	no	no	no	no	no	no	no	no	no	no	no
GH-CKS-BC61_S28	2152	2152*	Gaminara	BC_61	Salmonella	Ghana	GH	Tamale		Sheshegu-Tamale		9.4075	-0.853333	2019-02-03T23:00:00.000Z						Animal (Blood of Slaughtered Cattle)													no	no	no	no	no	no	no	no	no	no	no	no	no	no	no	no	no
GH-CKS-BC64_S6	10439	Novel	Poano	BC_64	Salmonella	Ghana	GH	Tamale		Sheshegu-Tamale		9.4075	-0.853333	2019-02-03T23:00:00.000Z						Animal (Blood of Slaughtered Cattle)													no	no	no	no	no	no	no	no	no	no	no	no	no	no	no	no	no
GH-CKS-BC71_S36	516	516	Give	BC_71	Salmonella	Ghana	GH	Tamale		Sheshegu-Tamale		9.4075	-0.853333	2019-02-03T23:00:00.000Z						Animal (Blood of Slaughtered Cattle)													no	no	no	no	no	no	no	no	no	no	no	no	no	no	no	no	no
GH-CKS-BC74_S37	10441	Novel*	Montevideo	BC_74	Salmonella	Ghana	GH	Tamale		Sheshegu-Tamale		9.4075	-0.853333	2019-02-03T23:00:00.000Z						Animal (Blood of Slaughtered Cattle)													no	no	no	no	no	no	no	no	no	no	no	no	no	no	no	no	no
GH-CKS-BC79B_S12	10441	Novel*	Montevideo	BC_79	Salmonella	Ghana	GH	Tamale		Sheshegu-Tamale		9.4075	-0.853333	2019-02-03T23:00:00.000Z						Animal (Blood of Slaughtered Cattle)													no	no	no	no	no	no	no	no	no	no	no	no	no	no	no	no	no
GH-CKS-BC81_S38	10441	Novel*	Montevideo	BC_81	Salmonella	Ghana	GH	Tamale		Sheshegu-Tamale		9.4075	-0.853333	2019-02-03T23:00:00.000Z						Animal (Blood of Slaughtered Cattle)													no	no	no	no	no	no	no	no	no	no	no	no	no	no	no	no	no
GH-CKS-BC84_S1	10441	Novel*	Montevideo	BC_84	Salmonella	Ghana	GH	Tamale		Sheshegu-Tamale		9.4075	-0.853333	2019-02-03T23:00:00.000Z						Animal (Blood of Slaughtered Cattle)													no	no	no	no	no	no	no	no	no	no	no	no	no	no	no	no	no
GH-CKS-BC87_S8	10439	Novel*	Poano	BC_87	Salmonella	Ghana	GH	Tamale		Sheshegu-Tamale		9.4075	-0.853333	2019-02-03T23:00:00.000Z						Animal (Blood of Slaughtered Cattle)													no	no	no	no	no	no	no	no	no	no	no	no	no	no	no	no	no
GH-CKS-BC98_S2	411	411	Chester	BC_98	Salmonella	Ghana	GH	Tamale		Sheshegu-Tamale		9.4075	-0.853333	2019-02-03T23:00:00.000Z						Animal (Blood of Slaughtered Cattle)													no	no	no	no	no	no	no	no	no	no	no	no	no	no	no	no	no
GH-CKS-CH-12_S7	10441	Novel*	Montevideo	CH_12	Salmonella	Ghana	GH	Tamale		Tamale Central		9.4075	-0.853333	2017-05-18T23:00:00.000Z						Human (Stool of Patient)													no	no	no	no	no	no	no	no	no	no	no	no	no	no	no	no	no
GH-CKS-CH-13_S9	2152	2152	Gaminara	CH_13	Salmonella	Ghana	GH	Tamale		Tamale Central		9.4075	-0.853333	2017-05-18T23:00:00.000Z						Human (Stool of Patient)													no	no	no	no	no	no	no	no	no	no	no	no	no	no	no	no	no
GH-CKS-CH-24_S10	10441	Novel*	Montevideo	CH_24	Salmonella	Ghana	GH	Tamale		Tamale Central		9.4075	-0.853333	2017-05-18T23:00:00.000Z						Human (Stool of Patient)													no	no	no	no	no	no	no	no	no	no	no	no	no	no	no	no	no
GH-CSK-100B_S25	8515	8515	Odozi	100_B	Salmonella	Ghana	GH	Tamale		Tamale		9.4075	-0.853333	2015-07-07T23:00:00.000Z						Meat (Raw Beef)													no	no	no	no	no	no	no	no	no	no	no	no	no	no	no	no	no
GH-CSK-37B_S1	411	411	Chester	37_B	Salmonella	Ghana	GH	Tamale		Tamale		9.4075	-0.853333	2015-07-07T23:00:00.000Z						Meat (Raw Beef)													no	no	no	no	no	no	no	no	no	no	no	no	no	no	no	no	no
GH-CSK-65B_S27	2609	2609	Poona	65_B	Salmonella	Ghana	GH	Tamale		Tamale		9.4075	-0.853333	2015-07-07T23:00:00.000Z						Meat (Raw Beef)													no	no	no	no	no	no	no	no	no	no	no	no	no	no	yes	no	no
GH-CSK-71B_S28	10440	Novel*	Muenster	71_B	Salmonella	Ghana	GH	Tamale		Tamale		9.4075	-0.853333	2015-07-07T23:00:00.000Z						Meat (Raw Beef)													no	no	no	no	no	no	no	no	no	no	no	no	no	no	no	no	no
GH-CSK-87B_S29	2176	2176	Labadi	87_B	Salmonella	Ghana	GH	Tamale		Tamale		9.4075	-0.853333	2015-07-07T23:00:00.000Z						Meat (Raw Beef)													no	no	no	no	no	no	no	no	no	no	no	no	no	no	no	no	no
GH-CSK-BC62_S3	2609	2609	Poona	BC_62	Salmonella	Ghana	GH	Tamale		Sheshegu-Tamale		9.4075	-0.853333	2019-02-03T23:00:00.000Z						Animal (Blood of Slaughtered Cattle)													no	no	no	no	no	no	no	no	no	no	no	no	no	no	no	no	no
GH-CSK-BC65_S2	2609	2609	Poona	BC_65	Salmonella	Ghana	GH	Tamale		Sheshegu-Tamale		9.4075	-0.853333	2019-02-03T23:00:00.000Z						Animal (Blood of Slaughtered Cattle)													no	no	no	no	no	no	no	no	no	no	no	no	no	no	no	no	no
GH-CSK-BC67_S4	2609	2609	Poona	BC_67	Salmonella	Ghana	GH	Tamale		Sheshegu-Tamale		9.4075	-0.853333	2019-02-03T23:00:00.000Z						Animal (Blood of Slaughtered Cattle)													no	no	no	no	no	no	no	no	no	no	no	no	no	no	no	no	no
GH-CSK-BC78_S5	2609	2609	Poona	BC_78	Salmonella	Ghana	GH	Tamale		Sheshegu-Tamale		9.4075	-0.853333	2019-02-03T23:00:00.000Z						Animal (Blood of Slaughtered Cattle)													no	no	no	no	no	no	no	no	no	no	yes	no	no	no	no	no	no
GH-CSK-BC88_S7	10439	Novel	Poano	BC_88	Salmonella	Ghana	GH	Tamale		Sheshegu-Tamale		9.4075	-0.853333	2019-02-03T23:00:00.000Z						Animal (Blood of Slaughtered Cattle)													no	no	no	no	no	no	no	no	no	no	no	no	no	no	no	no	no
NZ_LS483489.1
[truncated: 117 more columns]
