# Supplementary material for: Genomic analysis of Salmonella enterica from cattle, beef and humans in the Greater Tamale Metropolis of Ghana
Source: PLoS One. 2025 Jun 18;20(6):e0325048. doi: 10.1371/journal.pone.0325048 (PMC12176171; doi:10.1371/journal.pone.0325048)
Supplement: S4 Table — (CSV) [file pone.0325048.s005.csv]

Sample ID	Initial ST	aroC	dnaN	hemD	hisD	purE	sucA	thrA	Assigned ST	aroC	dnaN	hemD	hisD	purE	sucA	thrA
GH-CKS-105B_S5	306	111	47	49	16	41	15	4	306	111	47	49	16	41	15	4
GH-CKS-106B_S6	308	22	104	25	113	12	83	4	308	22	104	25	113	12	83	4
GH-CKS-124B_S12	308	22	104	25	113	12	83	4	308	22	104	25	113	12	83	4
GH-CKS-74B_S4	321	119	10	17	42	12	13	4	321	119	10	17	42	12	13	4
GH-CKS-18B_S24	411	11	10	25	42	40	13	4	411	11	10	25	42	40	13	4
GH-CKS-BC-92_S11	411	11	10	25	42	40	13	4	411	11	10	25	42	40	13	4
GH-CKS-BC98_S2	411	11	10	25	42	40	13	4	411	11	10	25	42	40	13	4
GH-CSK-37B_S1	411	11	10	25	42	40	13	4	411	11	10	25	42	40	13	4
GH-CKS-BC-68_S23	516	84	11	16	42	40	71	4	516	84	11	16	42	40	71	4
GH-CKS-BC-72_S21	516	84	11	16	42	40	71	4	516	84	11	16	42	40	71	4
GH-CKS-BC-73_S16	516	84	11	16	42	40	71	4	516	84	11	16	42	40	71	4
GH-CKS-BC71_S36	516	84	11	16	42	40	71	4	516	84	11	16	42	40	71	4
GH-CKS-92B_S24	2152	13	80	25	16	40	58	4	2152	13	80	25	16	40	58	4
GH-CKS-BC61_S28	2152	13	80	25	16	40	58	4	2152	13	80	25	16	40	58	4
GH-CKS-CH-13_S9	2152	13	80	25	16	40	58	4	2152	13	80	25	16	40	58	4
GH-CSK-87B_S29	2176	360	18	8	122	206	97	36	2176	360	18	8	122	206	97	36
GH-CKS-23B_S10	2609	22	104	25	113	562	107	4	2609	22	104	25	113	562	107	4
GH-CKS-47B_S8	2609	22	104	25	113	562	107	4	2609	22	104	25	113	562	107	4
GH-CKS-BC-69_S19	2609	22	104	25	113	562	107	4	2609	22	104	25	113	562	107	4
GH-CKS-BC-70_S20	2609	22	104	25	113	562	107	4	2609	22	104	25	113	562	107	4
GH-CSK-65B_S27	2609	22	104	25	113	562	107	4	2609	22	104	25	113	562	107	4
GH-CSK-BC62_S3	2609	22	104	25	113	562	107	4	2609	22	104	25	113	562	107	4
GH-CSK-BC65_S2	2609	22	104	25	113	562	107	4	2609	22	104	25	113	562	107	4
GH-CSK-BC67_S4	2609	22	104	25	113	562	107	4	2609	22	104	25	113	562	107	4
GH-CSK-BC78_S5	2609	22	104	25	113	562	107	4	2609	22	104	25	113	562	107	4
GH-CKS-103B_S4	6829	14	883	8	163	95	8	1044	6829	14	883	8	163	95	8	1044
GH-CKS-2B_S2	7643	61	46	25	183	9	9	368	7643	61	46	25	183	9	9	368
GH-CKS-11B_S17	8515	11	11	48	1621	35	15	4	8515	11	11	48	1621	35	15	4
GH-CSK-100B_S25	8515	11	11	48	1621	35	15	4	8515	11	11	48	1621	35	15	4
GH-CKS-21B_S16	8631	412	193	8	156	6	79	139	8631	412	193	8	156	6	79	139
GH-CKS-BC56_S33	2609*	22	104	25	113*	562	107	4	10442	22	104	25	1890	562	107	4
GH-CKS-114B_S43	411*	11	10	25	42	40	13	4*	10435	11	10	25	42	40	13	1601
GH-CKS-20B_S41	Novel	126	10	16	199	109	174	22	10437	126	10	16	199	109	174	22
GH-CKS-27B_S9	Novel	19	507	8	20	89	9	97	10438	19	507	8	20	89	9	97
GH-CKS-BC-79_S18	Novel	126	169	16	199	109	174	22	10439	126	169	16	199	109	174	22
GH-CKS-BC-80_S23	Novel	126	169	16	199	109	174	22	10439	126	169	16	199	109	174	22
GH-CKS-BC-90_S11	Novel	126	169	16	199	109	174	22	10439	126	169	16	199	109	174	22
GH-CKS-BC64_S6	Novel	126	169	16	199	109	174	22	10439	126	169	16	199	109	174	22
GH-CSK-BC88_S7	Novel	126	169	16	199	109	174	22	10439	126	169	16	199	109	174	22
GH-CKS-115B_S7	Novel*	203*	37	8	196	95	74	413*	10436	1559	37	8	196	95	74	1602
GH-CKS-13B_S3	Novel*	203*	37	8	196	95	74	413*	10436	1559	37	8	196	95	74	1602
GH-CKS-28B_S27	Novel*	11	11*	587*	1621*	35	866*	4	8515	11	11	48	1621	35	15	4
GH-CKS-3B_S15	Novel*	417	84	3	78	71*	146*	664	10463	417	84	3	78	1536	1402	664
GH-CKS-4B_S14	Novel*	417	84	3	78	71*	146*	664	10463	417	84	3	78	1536	1402	664
GH-CKS-67B_S4	Novel*	1112	1055	8	631*	6	207	105	10462	1112	1055	8	1894	6	207	105
GH-CKS-78B_S5	Novel*	150	945*	111	4	572	404	166	10440	150	1314	111	4	572	404	166
GH-CKS-83B_S6	Novel*	203*	37	8	196	95	74	413*	10436	1559	37	8	196	95	74	1602
GH-CKS-84B_S10	Novel*	1112	1055	8	631*	6	207	105	10462	1112	1055	8	1894	6	207	105
GH-CKS-88B_S13	Novel*	17	73	7	1167*	169	186	1	10461	17	73	7	1893	169	186	1
GH-CKS-BC-100_S8	Novel*	371	112	3	103	2	46*	553	10441	371	112	3	103	2	1399	553
GH-CKS-BC-60_S22	Novel*	22	104	401*	113	562	107	4	2609	22	104	25	113	562	107	4
GH-CKS-BC-77_S17	Novel*	371	112	3	103	2	46*	553	10441	371	112	3	103	2	1399	553
GH-CKS-BC-85_S15	Novel*	371	112	3	103	2	46*	553	10441	371	112	3	103	2	1399	553
GH-CKS-BC-93_S12	Novel*	371	112	3	103	2	46*	553	10441	371	112	3	103	2	1399	553
GH-CKS-BC74_S37	Novel*	371	112	3	103	2	46*	553	10441	371	112	3	103	2	1399	553
GH-CKS-BC79B_S12	Novel*	309*	112	3	103	2	46*	553	10441	371	112	3	103	2	1399	553
GH-CKS-BC81_S38	Novel*	371	112	3	103	2	46*	553	10441	371	112	3	103	2	1399	553
GH-CKS-BC84_S1	Novel*	371	112	3	103	2	46*	553	10441	371	112	3	103	2	1399	553
GH-CKS-BC87_S8	Novel*	126	169	16	199	1183*	174	22	10439	126	169	16	199	109	174	22
GH-CKS-CH-12_S7	Novel*	371	112	3	103	2	46*	553	10441	371	112	3	103	2	1399	553
GH-CKS-CH-24_S10	Novel*	371	112	3	103	2	46*	553	10441	371	112	3	103	2	1399	553
GH-CSK-71B_S28	Novel*	150	945*	111	4	572	404	166	10440	150	1314	111	4	572	404	166
