# Supplementary material for: Genomic analysis of Salmonella enterica from cattle, beef and humans in the Greater Tamale Metropolis of Ghana
Source: PLoS One. 2025 Jun 18;20(6):e0325048. doi: 10.1371/journal.pone.0325048 (PMC12176171; doi:10.1371/journal.pone.0325048)
Supplement: S6 Table — (CSV) [file pone.0325048.s007.csv]

snp-dists 0.8.2	GH-CKS-BC64_S6	GH-CKS-BC87_S8	GH-CKS-BC-79_S18	GH-CSK-BC88_S7	GH-CKS-BC-90_S11	GH-CKS-20B_S41	GH-CKS-BC-80_S23	NZ_CP012346.1
GH-CKS-BC64_S6	0	0	0	0	0	646	0	28264
GH-CKS-BC87_S8	0	0	0	1	0	600	0	25967
GH-CKS-BC-79_S18	0	0	0	1	0	712	0	34458
GH-CSK-BC88_S7	0	1	1	0	1	791	1	41691
GH-CKS-BC-90_S11	0	0	0	1	0	801	0	45284
GH-CKS-20B_S41	646	600	712	791	801	0	803	44013
GH-CKS-BC-80_S23	0	0	0	1	0	803	0	47032
NZ_CP012346.1	28264	25967	34458	41691	45284	44013	47032	0
