# Supplementary material for: Genomic analysis of Salmonella enterica from cattle, beef and humans in the Greater Tamale Metropolis of Ghana
Source: PLoS One. 2025 Jun 18;20(6):e0325048. doi: 10.1371/journal.pone.0325048 (PMC12176171; doi:10.1371/journal.pone.0325048)
Supplement: S7 Table — (CSV) [file pone.0325048.s008.csv]

snp-dists 0.8.2	GH-CKS-BC-60_S22	GH-CKS-106B_S6	GH-CKS-BC-70_S20	GH-CSK-BC67_S4	GH-CSK-65B_S27	GH-CSK-BC62_S3	GH-CKS-BC-69_S19	GH-CKS-23B_S10	GH-CKS-47B_S8	GH-CSK-BC78_S5	GH-CSK-BC65_S2	NZ_LS483489.1
GH-CKS-BC-60_S22	0	5352	2	1	60	1	1	1	130	1	1	11528
GH-CKS-106B_S6	5352	0	8110	8160	8036	8173	8196	8171	8222	8216	8215	18597
GH-CKS-BC-70_S20	2	8110	0	1	81	1	2	1	223	1	1	18714
GH-CSK-BC67_S4	1	8160	1	0	79	0	1	0	222	0	0	18882
GH-CSK-65B_S27	60	8036	81	79	0	79	81	80	0	79	83	18597
GH-CSK-BC62_S3	1	8173	1	0	79	0	1	0	223	0	0	18913
GH-CKS-BC-69_S19	1	8196	2	1	81	1	0	1	233	1	1	18904
GH-CKS-23B_S10	1	8171	1	0	80	0	1	0	232	0	0	18939
GH-CKS-47B_S8	130	8222	223	222	0	223	233	232	0	230	229	18950
GH-CSK-BC78_S5	1	8216	1	0	79	0	1	0	230	0	0	19019
GH-CSK-BC65_S2	1	8215	1	0	83	0	1	0	229	0	0	19022
NZ_LS483489.1	11528	18597	18714	18882	18597	18913	18904	18939	18950	19019	19022	0
